# Supplementary material for: Igg Food Antibody Guided Elimination-Rotation Diet Was More Effective than FODMAP Diet and Control Diet in the Treatment of Women with Mixed IBS—Results from an Open Label Study
Source: J Clin Med. 2021 Sep 23;10(19):4317. doi: 10.3390/jcm10194317 (PMC8509634; doi:10.3390/jcm10194317)
Supplement: Supplementary file 1 [file jcm-10-04317-s001.zip]

Archive with 1 entries (1 files):
- jcm-1296527-supplementary.pdf
